# Supplementary material for: MRI features and preliminary diagnostic assessment using large language models of cystic tumor progression mimicking radiation necrosis in brain metastasis patients treated with immunotherapy: case report
Source: Front Immunol. 2025 Dec 10;16:1661918. doi: 10.3389/fimmu.2025.1661918 (PMC12727969; doi:10.3389/fimmu.2025.1661918)
Supplement: Supplementary file 3 [file Table3.xlsx]

## Sheet: Sheet1
Supplementary Table 3: Responses of generic LLMs and custom LLMs in two cases
Case	Imaging findings	Prompting number	Promptings		Responses of Generic LLMs				Responses of Custom LLMs
					GPT-4o	GPT-o3	Deepseek V3	Deepseek R1	GPT-4o iRANO	GPT-o3 iRANO	DeepSeek-V3 iRANO	DeepSeek-R1 iRANO
1	without perfusion imaging information	1	Assuming you are a neuroradiologist，please walk me through the process from differential diagnosis to the most likely disease step by step, based on the patient's information and conventional MRI findings that I am about to present.		Step 1: Clinical Context Analysis Patient: 60-year-old man Primary cancer: Lung adenocarcinoma (stage IV, pT4N3M1) Known systemic metastasis: Yes Pre-treatment brain metastasis: Yes, right frontal lobe mass Since lung adenocarcinoma frequently metastasizes to the brain, any intracranial mass in this patient is highly suspicious for brain metastasis initially. Step 2: Initial MRI Findings Interpre…	Step 1 – Extract the salient facts Domain Key observations Diagnostic relevance Clinical 60-y male, stage IV left-lung adenocarcinoma; underwent local-brain therapy (details not provided but timing implies focal radiation such as SRS/WBRT). Sets a high pre-test probability that any enhancing brain lesion is a treated metastasis. Baseline MRI Right-frontal ring-enhancing lesion 1.8 × 2.1 × 2.5 cm;…	Step-by-Step Neuroradiological Analysis 1. Clinical Context Patient: 60-year-old male with stage IV lung adenocarcinoma (pT4N3M1). Timeline: Pre-treatment MRI: Ring-enhancing right frontal mass (1.8×2.1×2.5 cm) without edema. 3 months post-treatment: Decreased enhancement, mild edema, stable size. 5 months post-treatment (2 months later): Significant enlargement (2.6×2.7×3.9 cm), increased edema,…	Step 1: Key Imaging Evolution Parameter Pre-Tx MRI 3mo Post-Tx 5mo Post-Tx (Current) Size (cm) 1.82×2.11×2.48 1.85×1.94×2.34 2.56×2.73×3.87 Enhancement Ring-enhancing ↓ Enhancement Ring-enhancing Rim Thickness 0.38 cm 0.18 cm 0.49 cm Edema Absent Mild Enlarged DWI Not described Not described Patchy/linear restricted diffusion in rim Step 2: Critical Red Flags Against Typical Metastasis Initial ab…	1️⃣ Clinical Context Summary Patient: 60-year-old man Primary cancer: Lung adenocarcinoma, stage IV (pT4N3M1) Treatment: Presumably systemic therapy (possibly including immunotherapy, targeted therapy, or radiotherapy — although you haven’t specified yet) Target lesion: Right frontal lobe ring-enhancing mass 2️⃣ Time Course and Imaging Findings Timepoint Lesion Size Rim Thickness Edema Other Pre-…	1 Frame the Differential Bucket Rationale in this clinical context A. True metastatic progression / local recurrence Always a front-runner in a stage-IV lung patient; risk rises after the initial response phase. B. Radiation-induced necrosis (RN) Peaks 6-24 mo after stereotactic radiosurgery (SRS) or fractionated RT; uncommon ≤ 6 mo (≈5 % at 6 mo) . C. Early “pseudo­progression” Typically a trans…	Step-by-Step Diagnostic Approach 1. Clinical Context Patient: 60-year-old male with stage IV lung adenocarcinoma (EGFR status unknown). Initial Brain Metastasis: Single right frontal lobe lesion (ring-enhancing, no edema). Treatment Timeline: Pre-treatment MRI: 1.82 × 2.11 × 2.48 cm ring-enhancing mass (no edema). 3 months post-treatment: Mild edema, slight decrease in enhancement, stable size (1…	I. Clinical History Integration Primary Cancer: Stage IV lung adenocarcinoma (aggressive, high propensity for CNS metastasis). Treatment Context: Immunotherapy likely (given focus on iRANO criteria in literature). Critical timeline: 5 months since treatment initiation (within 6-month iRANO window). Symptoms: Not provided, but assume clinical stability (no acute decline). II. Conventional MRI Find…
		2	Based on the diagnostic results, is it true tumor progression?		Short answer: Yes — based on the provided imaging and clinical course, this is most consistent with true tumor progression rather than pseudoprogression or treatment effect. Let’s justify this carefully: Feature Interpretation Significant enlargement (from 1.8 → 2.5–3.8 cm) Suggests active tumor proliferation rather than necrosis or inflammation. Peritumoral edema increase Common in progressive m…	Most probable interpretation: high-likelihood true tumor progression (recurrent brain metastasis) Why the conventional MRI points strongly to progression Imaging feature What we see Typical for progression Typical for radiation necrosis / pseudoprogression Volumetric change ↑ from ≈9 cm³ to ≈27 cm³ in 2 mo (> 50 % growth) Rapid, monotonic growth Usually fluctuates or plateaus Rim thickness 4.9 mm…	Evaluation of True Tumor Progression vs. Pseudoprogression/Treatment Effect Given the patient’s history (lung adenocarcinoma, Stage IV, post-treatment MRI changes), we must differentiate: True Tumor Progression (viable tumor growth) Pseudoprogression (treatment-related inflammation mimicking progression) Radiation Necrosis (delayed treatment effect, typically >6 months post-RT) Key Findings Suppo…	Key Alternative Diagnoses Pyogenic Abscess (Most Likely - ~70%) Supporting Evidence: Rim-restricted diffusion (hallmark of abscess capsule). Smooth rim thickening over time (capsule maturation). Delayed edema (inflammatory response). Triggers: Immunosuppression from chemo/radiation → opportunistic infection (e.g., Nocardia, Streptococcus). Radiation Necrosis (~25%) Possible Despite Timing: Early …	Conclusion: Yes — Based on the provided diagnostic results, the imaging findings are most consistent with true tumor progression. Key Reasoning: 1️⃣ Progressive Size Increase: Significant increase in tumor size from 1.82×2.11×2.48 cm to 2.56×2.73×3.87 cm over 5 months. Progressive enlargement favors tumor progression rather than pseudoprogression or radiation necrosis. 2️⃣ Rim Enhancement Changes…	Yes — the constellation of MRI findings is most consistent with true tumor progression rather than isolated treatment-related change. Why the evidence points to progression Imaging feature Interpretation Weight > 40 % increase in linear dimensions (and far larger volumetric gain) between the 3- and 5-month scans Exceeds the RANO-BM cutoff for progressive disease; pseudoprogression typically peaks…	Final Assessment: True Tumor Progression (TP) is Highly Likely Key Evidence Supporting TP Imaging Evolution Initial stability (3 months post-treatment) followed by rapid enlargement (5 months post-treatment) is atypical for radiation necrosis (RN) or pseudoprogression (PsP). RN usually progresses slowly over 6–12 months; PsP typically occurs earlier (within 3 months of immunotherapy). Ring Enhanc…	Key Evidence Supporting True Progression Objective Radiographic Progression Size Increase: Baseline: 2.48 cm (height) → 5-month MRI: 3.87 cm (56% increase). Meets RANO-BM criteria for PD (>20% increase in longest diameter). Rim Thickening: Baseline: 0.38 cm → 5-month MRI: 0.49 cm (29% increase). Suggests viable tumor expansion, not treatment effect. Restricted Diffusion in the Enhancing Rim Patch…
		3	Based on the diagnostic results, is it pseudoprogression?		Short answer: No — the findings are not consistent with pseudoprogression. The imaging features and clinical course strongly favor true tumor progression. Detailed reasoning: 1️⃣ Timing: Pseudoprogression typically occurs within 1–3 months after radiotherapy or chemoradiotherapy. In your case, the lesion initially decreased at 3 months post-treatment, but then significantly enlarged after 5 month…	Unlikely. The constellation of imaging features and time-course make pseudoprogression an improbable explanation for this lesion. How pseudoprogression usually behaves Typical finding in pseudoprogression Supporting literature Does the current case match? Appears early—peaks ≈ 6–12 weeks after radiosurgery/RT and then stabilises or regresses Time-window for “early-delayed” pseudoprogression is ≤ …	Evaluation of Pseudoprogression vs. True Tumor Progression Key Clinical Context: Patient: 60M, stage IV lung adenocarcinoma (EGFR/ALK/PD-L1 status unknown). Treatment: Exact regimen unspecified (chemotherapy? Immunotherapy? Radiation?). Timeline: Pre-treatment MRI: Ring-enhancing lesion (no edema). 3mo post-treatment: Decreased enhancement, mild edema (stable size). 5mo post-treatment: Significan…	Why Abscess Remains the Top Diagnosis DWI restriction in the rim is pathognomonic for abscess capsule (cellular inflammatory infiltrate). Smooth, thick ring enhancement aligns with abscess maturation, not immune-mediated pseudoprogression. Delayed edema emergence matches inflammatory response to infection, not radiation effect. Pseudoprogression vs. Abscess: Critical Differentiators Parameter Pse…	Short answer: ❌ No — Based on the current diagnostic results, pseudoprogression is unlikely. Detailed reasoning: 1️⃣ Definition of pseudoprogression (PsP): A transient radiologic worsening after treatment due to treatment-related effects (inflammation, immune response, radiation effect), not true tumor growth. More common within the first 3 months after radiation or combined chemoradiotherapy. Ma…	Unlikely — the imaging evolution does not fit classic pseudoprogression. Key reasons pseudoprogression doesn’t match this case Characteristic Typical pseudoprogression Your patient’s findings Verdict Time-window after CNS-directed therapy Peaks in the first 6–12 weeks, then stabilises or regresses Enlargement occurs at ≈ 5 months (after an initial 3-month partial response) ✖ Outside usual window …	Unlikely, but not entirely impossible. Here’s the breakdown: Why PsP is Unlikely Timing Doesn’t Fit: PsP typically occurs early (within 1–6 months of starting immunotherapy). This patient’s significant enlargement occurred at 5 months post-treatment (2 months after the last stable scan). While PsP can rarely occur later, it’s less common. Imaging Features Argue Against PsP: Thickened, smooth rim …	Based on the comprehensive analysis of the clinical timeline and MRI features, pseudoprogression is unlikely. Here's the critical reasoning: Key Evidence Against Pseudoprogression Feature Expected in Pseudoprogression Current Case Findings Conclusion Timing Peak ≤3 months post-treatment Enlargement at 5 months Late for classic PsP Enhancement Pattern Ill-defined, "fluffy" margins Smooth, thickene…
	with perfusion imaging information	4	The patient also had MR perfusion imaging examinations, his MR perfusion imaging results are as following. Based on the provided conventional MRI, ASL, and DSC-PWI findings, what is the most likely disease and differential diagnoses? Please provide the reasoning.		Step 1 — Summarizing All Available Data 1️⃣ Clinical History 60-year-old man with known lung adenocarcinoma brain metastasis (right frontal lobe). Underwent treatment (likely radiotherapy ± systemic therapy). 2️⃣ Conventional MRI Evolution Initial ring-enhancing lesion with no edema. Mild reduction in enhancement after treatment. Later: lesion enlarged with thicker enhancing rim, increasing edema…	Quick recap of what the new perfusion numbers add Time-point rCBF (ASL) rCBV (DSC-PWI) Interpretation Pre-treatment 1.83 (rim) 4.67 (rim) Hyper-vascular, typical active metastasis. 5-month scan (second post-treatment) – bulk of rim / wall 0.95 0.55 Marked hypoperfusion → classic for radiation necrosis. – tiny new enhancing nodules 2.02 0.94 CBF mildly elevated, but CBV still < 1.0. Thresholds fre…	Revised Differential Diagnosis 1. Radiation Necrosis with Recurrent Tumor (Most Likely) Main Lesion: ↓rCBF (0.95) + ↓rCBV (0.55) → Radiation necrosis (expected post-treatment). New Nodules: ↑rCBF (2.02) + near-normal rCBV (0.937) → Recurrent tumor (viable tissue). Why not pure necrosis? Focal ↑CBF suggests hypervascular tumor pockets. 2. Pure Radiation Necrosis (Less Likely) Would expect uniforml…	Decoding the Perfusion Mismatch Main Lesion: rCBV 0.55 + rCBF 0.95 → Radiation necrosis confirmed (hypoperfusion from vascular damage). Matches size stability, reduced enhancement, late edema. New Nodules: High ASL-CBF (rCBF 2.02) but Low DSC-rCBV (0.937) → Inflammatory pseudoprogression. Why? ASL-CBF ↑ reflects hyperemia (inflammatory vasodilation), while low rCBV excludes angiogenesis (no tumor…	Summary of Imaging Findings Timepoint Imaging Modality Findings Pre-treatment ASL/DSC Elevated perfusion: rCBF 1.83, rCBV 4.67 (typical for active metastasis) 2 months post-treatment ASL/DSC Decreased perfusion: rCBF 0.95, rCBV 0.55 → suggests treatment effect (necrosis / PsP) 2 months post-treatment (local nodule) ASL/DSC Focal new nodules: rCBF 2.02, rCBV 0.937 (mildly elevated perfusion in new…	Bottom-line inference Radiation necrosis dominates the treated cavity, but the tiny new nodules with discordant perfusion (high rCBF yet low-to-borderline rCBV) are indeterminate: most likely inflammatory/pseudoprogression, yet they warrant short-interval follow-up to exclude very-early tumour seeding. Step-by-step reasoning Time-point & finding Typical physiologic meaning Diagnostic pull Pre-tre…	Final Diagnosis: Mixed Radiation Necrosis (RN) with Focal Tumor Progression Key Findings & Interpretation Pre-Treatment Perfusion (High rCBV/rCBF): rCBV = 4.67, rCBF = 1.83 → Hypervascular tumor (classic for untreated metastasis). Post-Treatment Perfusion Changes: Global Decrease (rCBV = 0.55, rCBF = 0.95) → Consistent with radiation necrosis (avascular necrosis dominates). Focal Nodules with Ele…	Based on the comprehensive imaging findings (conventional MRI + ASL/DSC-PWI), the most likely diagnosis is radiation necrosis with inflammatory changes, not tumor progression. Here's the step-by-step reasoning: Key Perfusion Findings & Interpretation Pre-Treatment Perfusion (Baseline): rCBF = 1.83, rCBV = 4.67 → Elevated perfusion in rim → Classic for hypervascular metastasis. Second Post-Treatme…
		5	Based on the current imaging findings, is it true tumor progression?		Short answer: Partially — yes, there is evidence of true tumor progression, but it is most likely mixed pathology: predominant radiation necrosis with focal true tumor recurrence. Let’s walk through it carefully, using the full data: 1️⃣ True Tumor Progression Indicators: New nodular enhancement developing within treated area. Localized areas of elevated perfusion (ASL rCBF 2.02, DSC rCBV 0.937).…	Short answer: No. On today’s scan the bulk of the lesion behaves like radiation necrosis / late-pseudoprogression, not unequivocal tumour regrowth. A tiny perfusion “hot spot” keeps early recurrence on the radar, but the quantitative perfusion metrics fall below accepted thresholds for true progression. Key quantitative clues Region rCBV (DSC-PWI) rCBF (ASL) Interpretation vs. published threshold…	Final Assessment: Is This True Tumor Progression? Conclusion: Yes, there is evidence of true tumor progression alongside radiation necrosis. Key Supporting Evidence: New Nodules with Hyperperfusion (↑CBF) ASL-CBF = 2.02 (↑ from 0.95 in necrotic areas) → Suggests viable tumor (CBF is highly sensitive to active tumor microvasculature). Even though DSC-rCBV = 0.937 (near-normal), this may reflect: E…	Why This Excludes Tumor Progression Original Lesion rCBV 0.55 (severe hypoperfusion) → Radiation necrosis (vascular damage). *Tumor progression would show rCBV > pre-treatment value (4.67), not collapse to 0.55.* New Nodules Critical Discordance: ↑ ASL-rCBF (2.02) = inflammatory hyperemia (vasodilation). ↓ DSC-rCBV (0.937) = no microvascular proliferation (angiogenesis absent). *True progression …	Direct Conclusion: Yes — based on the current imaging findings, this is most consistent with true tumor progression. Key Supporting Evidence: 1️⃣ Progressive Lesion Growth: From 1.8×2.1×2.4 cm → 2.6×2.7×3.9 cm over 5 months. Significant size increase strongly favors active tumor proliferation. 2️⃣ Rim Changes: Rim thickness increased from 0.18 cm to 0.49 cm. Thickened enhancing rim is typical of …	Probably not true tumour progression at this time—the perfusion profile is below accepted thresholds for viable metastatic regrowth and fits better with treatment-related change (radiation necrosis ± pseudoprogression). How the current ASL/DSC-PWI data weigh the question Imaging datapoint Typical physiologic meaning Direction it points Bulk of lesion: rCBF 0.95, rCBV 0.55 Marked reductions in bot…	Conclusion: This is NOT True Tumor Progression Key Evidence Against True Progression: Dramatic Perfusion Drop Post-Treatment Pre-treatment: High perfusion (rCBV = 4.67, rCBF = 1.83) → Classic for active tumor. Post-treatment: Global decrease (rCBV = 0.55, rCBF = 0.95) → Radiation necrosis (RN) dominates. True progression would show persistent high rCBV (>1.8–2.0). Focal Nodules with Discordant Pe…	Based on the complete imaging profile (conventional MRI + ASL/DSC-PWI), this is NOT true tumor progression. The findings overwhelmingly support radiation necrosis with focal inflammation. Below is the definitive evidence: Key Evidence Against Tumor Progression Parameter Finding Progression Expected Interpretation Overall rCBV 0.55 >2.5 Severely suppressed → Necrosis Overall rCBF 0.95 Elevated Low…
		6	Based on the current imaging findings, is it pseudoprogression?		Short answer: No — this is not consistent with pseudoprogression. Instead, the findings reflect mixed radiation necrosis and focal true tumor recurrence (i.e., partial true progression). Let me explain why step by step. Step 1 — Definition Review: Pseudoprogression Your Case Timing Usually within 1–3 months post-radiation This occurs >5 months post-treatment Enhancement Usually transient, irregul…	Probable answer: the lesion’s current appearance is not classic “pseudoprogression,” but rather radiation necrosis (late-delayed treatment effect) with a small, still-equivocal focus that could evolve into tumour recurrence. How the terms differ Entity Time-window after SRS/WBRT Typical course Key perfusion pattern Early pseudoprogression ≈ 4–12 weeks Transient rise in enhancement/edema that spon…	Definitive Evaluation for Pseudoprogression Key Findings Against Pseudoprogression: Perfusion Mismatch Pseudoprogression should show low rCBV (≤0.6) + low rCBF throughout the lesion (diffuse treatment effect). This case: Focal ↑rCBF (2.02) in nodules → hypervascular tumor recurrence, not inflammation. Restricted Diffusion in Rim Pseudoprogression: Vasogenic edema (high ADC, no true restriction). …	Why This is NOT Tumor Progression or Abscess Tumor Progression Ruled Out: Requires concordant ↑ rCBF + ↑ rCBV (e.g., rCBV >1.5). Here, rCBV 0.937 is below tumor threshold. Abscess Excluded: Pseudoprogression lacks rim-restricted diffusion (key for abscess). No clinical signs of infection. Diagnostic Certainty Pathology Probability Key Proof Pseudoprogression >90% ASL-rCBF↑ + DSC-rCBV↓ mismatch Ra…	Direct Conclusion: No — based on the current imaging findings, pseudoprogression is unlikely. Detailed Reasoning: 1️⃣ Size & Growth Pattern Progressive, significant lesion enlargement over time (now 2.56 × 2.73 × 3.87 cm). Pseudoprogression typically shows transient or stable imaging changes, not continuous growth over serial imaging. 2️⃣ Rim Thickening The enhancing rim thickened to 0.49 cm. PsP…	Short answer: No — the picture does not satisfy the accepted definition of pseudoprogression. It fits much better with radiation necrosis in the treated cavity, plus a small zone of inflammatory flare (or very-early tumour) in the new nodules. Follow-up perfusion or amino-acid PET is required before you can confidently label those nodules as pseudoprogression. What “pseudoprogression” is (and why…	Unlikely, but not impossible. Here’s the nuanced breakdown: Why PsP is Unlikely Rarity in Metastases PsP is well-documented in gliomas post-immunotherapy but is exceptionally rare in brain metastases (<5% of cases). Perfusion Mismatch PsP typically shows mildly elevated rCBV (1.0–1.8) due to immune-cell infiltration. This case shows very low rCBV (0.55–0.937), which aligns better with avascular r…	Based on a comprehensive analysis of the imaging timeline, conventional MRI features, and critical perfusion metrics, this is not pseudoprogression. Below is the definitive reasoning: Key Evidence Against Pseudoprogression Feature Pseudoprogression (PsP) Current Findings Verdict Timing ≤3 months post-immunotherapy 5 months post-treatment ❌ Excluded Perfusion Signature Moderate rCBV↑ (1.5-2.5) Glo…
2	without perfusion imaging information	1	Assuming you are a neuroradiologist，please walk me through the process from differential diagnosis to the most likely disease step by step, based on the patient's information and conventional MRI findings that I am about to present.		Step 1: Establish the clinical background 58-year-old man with known lung adenocarcinoma (confirmed via lung biopsy). Multiple brain metastases identified prior to treatment. Underwent whole-brain radiation therapy (WBRT) + Pembrolizumab (PD-1 immune checkpoint inhibitor). MRI follow-up at 2 months shows mixed response. Step 2: Analyze pre-treatment MRI findings Key observations: Largest lesion: …	1. Anchor the clinical pre-test probabilities Factor Why it matters Net effect Known lung adenocarcinoma Brain mets are common; true progression is always on the table. ↑ progression Whole-brain RT (WBRT) finished ≤ 2 mo ago Radiation necrosis usually peaks ≥ 3–6 mo, but very early necrosis can occur—especially when combined with immunotherapy. ↔ / slight ↑ necrosis Pembrolizumab started immediat…	Step-by-Step Analysis 1. Pre-Treatment MRI Findings Right frontal lobe mass: Size: 3.78 × 4.2 × 3.43 cm Enhancement pattern: Ring-enhancing with heterogeneous rim, maximal thickness 1 cm Peritumoral edema: Mild Second lesion: Nodular enhancing lesion along the right lateral ventricle Interpretation: Classic appearance of brain metastases (multiple lesions, ring-enhancing, gray-white junction invo…	Step 1: Clinical Context Integration Key History: Confirmed lung adenocarcinoma (adenocarcinoma = most common NSCLC subtype causing brain mets). Pre-treatment: Multiple brain metastases (consistent with hematogenous spread). Treatment: Whole-brain radiotherapy (WBRT) + Pembrolizumab (anti-PD-1 immunotherapy). Critical Timeline: Enlargement of the dominant mass 2 months post-treatment despite regr…	Step 1: Clinical Context Summary Patient: 58-year-old male Primary cancer: Lung adenocarcinoma (biopsy-proven) Diagnosis: Multiple brain metastases Treatment: Whole-brain radiotherapy (WBRT) + Pembrolizumab (PD-1 inhibitor immunotherapy) Note: The patient is under active combined modality treatment (radiation + immunotherapy), so iRANO and advanced response assessment principles are highly releva…	1 Clinical & therapeutic frame-setting 58-year-old man, lung adenocarcinoma (systemic disease already known). WBRT ➜ finished ≤ 2 months ago, immediately followed by pembrolizumab (anti–PD-1). Imaging under discussion is 8 weeks after RT + IO—well inside the 6-month “gray zone” in which immune- or radiation-related pseudo-phenomena are common. iRANO specifically warns that any scan meeting progre…	1. Clinical Context & Key Findings Patient: 58M with lung adenocarcinoma, multiple brain metastases. Treatment: Whole-brain radiation therapy (WBRT) followed by pembrolizumab (anti-PD-1). MRI Evolution: Pre-treatment: Right frontal ring-enhancing mass (3.78 × 4.2 × 3.43 cm) with heterogeneous rim (max thickness 1 cm) and mild edema. Second lesion: Nodular enhancement along right lateral ventricle…	Based on the provided history and MRI findings, I will analyze this case systematically as a neuroradiologist using the iRANO criteria (from the provided literature) and conventional MRI features: Step-by-Step Analysis 1. Clinical Context Integration Primary cancer: Lung adenocarcinoma (prone to respond to immunotherapy). Treatment: Whole-brain radiation therapy (WBRT) followed by Pembrolizumab (…
		2	Based on the diagnostic results, is it true tumor progression?		Data points arguing against true tumor progression: Decreased rim thickness (from 1 cm to 0.55 cm): → True progression often shows increasing thickness and enhancement, not thinning. Mixed response in other lesions (ventricle lesion shrank): → Suggests systemic response to therapy — typically, widespread progression would affect multiple lesions. Worsening edema: → Can occur with both progression…	Given the conventional MRI findings and the clinical timeline you’ve supplied, true tumor progression is unlikely. Why it’s unlikely The enlarging frontal lesion shows a thinner enhancing rim (from 1 cm down to 0.55 cm) rather than the thick, nodular, or newly developing “mushroom-type” buds typical of active metastatic regrowth. A second metastasis in the right lateral ventricle has shrunk after…	Key Factors Supporting True Tumor Progression Timing (2 Months Post-Treatment) Radiation necrosis typically peaks 6–12 months after WBRT (unlikely at 2 months). Pseudoprogression (immune-mediated flare) usually occurs earlier (weeks) and stabilizes. Progression can happen at any time, especially if resistant clones exist. Imaging Features Enlargement of the lesion (+0.65 cm in max diameter) → Fav…	Key Evidence Against True Progression Discordant Lesion Response Right ventricular lesion REGRESSED: Confirms treatment (WBRT + Pembrolizumab) is effective against metastatic deposits. Frontal lesion ENLARGED: Inconsistent with resistant tumor when others respond. Rim Evolution Inconsistent with Viable Tumor Pre-Tx: Thick, heterogeneous rim (1 cm) → typical for viable tumor with central necrosis.…	🔎 Is this true tumor progression? Short answer: 👉 No — based on current imaging findings, true tumor progression is unlikely at this time. 🔬 Reasoning in detail: Factor Findings Interpretation Timing 2 months after WBRT + Pembrolizumab Too early to confidently call true progression (iRANO recommends caution within 6 months) Lesion size Right frontal lesion enlarged Concerning feature for progress…	Short answer – no. With the data you supplied the enlarging right-frontal ring lesion fails the formal RANO-BM definition of progressive disease and, because the scan was obtained only eight weeks after WBRT + pembrolizumab, iRANO classifies it as “unconfirmed early progression” that must be re-checked before it can be called true tumour progression. Why the scan does not meet “true progression” …	Answer: Uncertain yet, but pseudoprogression (PsP) or radiation necrosis (RN) is more likely than true progression. Key Evidence Against True Progression (TP): Thinner Enhancing Rim (1 cm → 0.55 cm) Classic TP usually shows thick, irregular enhancement (tumor angiogenesis). Thinning suggests necrosis (consistent with treatment effect, not tumor growth). Mixed Response (Ventricular Lesion Shrank) …	Based on the provided clinical and imaging details, this is likely NOT true tumor progression but rather pseudoprogression (PsP) related to immunotherapy. Here’s the evidence-based rationale: Key Evidence Against True Progression Timing (Critical for iRANO): Changes occurred 2 months post-Pembrolizumab initiation (within the ≤6-month window where PsP is common). iRANO guidelines explicitly state …
		3	Based on the diagnostic results, is it pseudoprogression?		What is pseudoprogression in this context? Definition: Temporary lesion enlargement and/or increased edema after therapy, not due to true tumor growth but due to: Immune infiltration (immune checkpoint inhibitors like Pembrolizumab) Radiation-induced inflammation (especially after WBRT) Blood-brain barrier disruption Does this case fit pseudoprogression? Feature Does it fit pseudoprogression? Com…	Why the appearance matches pseudoprogression Key feature Typical for pseudoprogression? Explanation in this case Timing: 8 weeks after WBRT + PD-1 inhibitor ✔ (immunotherapy “flare” window is 2–12 wk) Fits squarely in the expected window. Rim behaviour: thickness ↓ (1 cm → 0.55 cm) while diameter ↑ ✔ Inflammatory/necrotic core expands, active rim thins A growing but thinning rim argues against pr…	Why Pseudoprogression is Unlikely in This Case Timing (2 Months Post-Treatment) Pseudoprogression typically occurs within weeks (often 4–8 weeks) of starting immunotherapy, not usually at 2 months. This patient’s lesion continued to enlarge rather than stabilize/improve, which is atypical for pseudoprogression. Imaging Features Pseudoprogression often shows: Mild/moderate enlargement with ill-def…	Yes, this is highly consistent with pseudoprogression – specifically treatment-related inflammatory necrosis (radiation + immunotherapy-induced). Here's the critical evidence: Key Features Confirming Pseudoprogression Feature Pseudoprogression Pattern True Progression Timing ▶️ Peak at 2-6 months post-radiation Any time (often >6 months) Rim evolution ▶️ Thinning rim (0.55 cm vs. 1 cm) Thickening…	Short answer: 👉 Yes — based on the diagnostic results, pseudoprogression is strongly suspected. 🔬 Detailed reasoning: Factor Findings Interpretation Timing after treatment 2 months post WBRT + pembrolizumab Classic window for pseudoprogression, especially after combination of radiation and immunotherapy Lesion size Enlargement of right frontal lesion Can occur with pseudoprogression (immune-cell …	Short verdict The enlarging right-frontal ring lesion behaves most like pseudoprogression (early, treatment-related change) rather than viable tumour regrowth. Because the scan was obtained only ≈ 8 weeks after whole-brain RT plus pembrolizumab, iRANO rules say the finding must be labelled “unconfirmed early progression” and re-imaged before you can call it true progression. Why the picture fits …	Key Evidence Supporting PsP: Timing (2 Months Post-Immunotherapy + Radiation) PsP most commonly occurs within 3–6 months of starting immunotherapy. Radiation can also induce inflammatory changes (early radiation necrosis is possible but less common at 2 months). Mixed Response (One Lesion Shrank, One "Grew") The ventricular nodule decreased (evidence that pembrolizumab is working). The frontal le…	Based on the diagnostic results provided, this is highly likely pseudoprogression (PsP), not true tumor progression. The evidence aligns with established criteria for immunotherapy-related pseudoprogression in neuro-oncology (iRANO guidelines and Liu et al. 2024). Here’s the definitive analysis: Key Evidence Supporting Pseudoprogression Timing is Classic for PsP Changes occurred 2 months post-Pem…
	with perfusion imaging information	4	The patient also had MR perfusion imaging examinations, his MR perfusion imaging results are as following. Based on the provided conventional MRI and DSC-PWI findings, what is the most likely disease and differential diagnoses? Please provide the reasoning.		1️⃣ Restate the key facts Clinical background: Lung adenocarcinoma with multiple brain metastases. Whole brain radiation + Pembrolizumab. 2-month follow-up. Conventional MRI: Pre-treatment: ring-enhancing right frontal lesion (3.78×4.2×3.43 cm), heterogeneous thick rim, mild edema. Post-treatment: lesion enlarged (4.43×5.03×3.66 cm), rim thickness decreased, worsened edema. Other lesion (ventricl…	Most-likely diagnosis Predominantly treatment-related change — immunotherapy-associated pseudoprogression with early radiation injury — containing a small focus of residual / early-recurrent metastatic tumour in the posterior rim of the right-frontal lesion. Step-by-step reasoning Decision node Key data from this case Why it matters Effect on odds 1 · Clinical timing WBRT + pembrolizumab complete…	Final Interpretation of MR Perfusion (DSC-PWI) Findings Key Observations: Pre-Treatment Perfusion: Both lesions had elevated rCBV (2.14 and 1.6) → Typical of untreated metastases (hypervascular due to tumor angiogenesis). Post-Treatment Perfusion (2 Months Later): Majority of the enhancing rim shows decreased CBV → Treatment effect (radiation/immunotherapy-induced necrosis or reduced vascularity)…	Based on the new perfusion data, the diagnosis shifts from uniform pseudoprogression to mixed pathology: Predominant radiation necrosis with a focal residual/recurrent tumor nodule at the posterior rim. Integrated Analysis of Perfusion Evolution Pre-treatment DSC-PWI Both lesions: Elevated rCBV (max 2.14 and 1.6) → Classic for hypervascular metastases (lung adenocarcinoma). Post-treatment DSC-PWI…	🔬 Step 1 — Review of Key Imaging Data Clinical summary 58-year-old man with lung adenocarcinoma → multiple brain metastases. Treatment: Whole-brain radiotherapy + Pembrolizumab (immune checkpoint inhibitor). Pre-treatment MRI Right frontal ring-enhancing mass (3.78×4.2×3.43 cm), mild edema, maximal rim thickness 1 cm. Second lesion along right lateral ventricle. Pre-treatment MR perfusion (DSC-PW…	What the new DSC-PWI numbers tell us Time-point Region of interest Max rCBV Perfusion class* Baseline (pre-RT/IO) Frontal ring lesion 2.14 “Tumour-level” (> 1.75) Periventricular nodule 1.60 Borderline / indeterminate 8 weeks post-WBRT + pembrolizumab Frontal rim – bulk ≤ 1.0 Necrosis / treatment effect Frontal rim – posterior sector 2.79 Clear viable tumour *Meta-analyses and series show that rC…	Key Findings & Interpretation: Pre-Treatment Perfusion (Baseline): Elevated rCBV (2.14 & 1.6) → Typical of metastases (high vascularity). Post-Treatment Perfusion (2 Months Later): Majority of Rim: Low rCBV → Treatment effect (PsP or radiation necrosis). Posterior Rim Focal Elevation (rCBV 2.79) → Suspicious for residual/progressing tumor. Most Likely Scenario: Partial Treatment Response with Foc…	Based on the new DSC-PWI findings, the diagnosis shifts from uniform pseudoprogression to heterogeneous disease with likely mixed pathology. Here’s the refined analysis: Key Perfusion Findings & Interpretation Timepoint Frontal Lesion Perfusion Ventricular Lesion Pre-treatment rCBVmax = 2.14 (elevated, typical for tumor) rCBVmax = 1.6 2-month follow-up Posterior rim: rCBVmax = 2.79 (↑↑) Decreased…
		5	Based on the current imaging findings, is it true tumor progression?		1️⃣ Main arguments against true tumor progression Majority of the lesion has decreased CBV → Low perfusion strongly favors treatment effect (necrosis or pseudoprogression). Decreased rim thickness on conventional MRI → Progressing tumors typically have increased or stable rim thickness, not thinning. Worsened edema → Non-specific; seen in both pseudoprogression and progression, but combined with …	Why a purely progressive metastasis is unlikely Key observation Typical for treatment effect Typical for true progression Your patient Timing – 8 weeks after WBRT + PD-1 blocker ✔ (immune-related pseudoprogression window 2–12 wk) Possible but less common Matches Majority of rim: rCBV < 1 ✔ (low perfusion = necrosis / inflammation) ✖ (viable mets usually ≥1.5–2.0) Present Rim thickness fell (1 cm …	Key Evidence Supporting True Progression: Focal Elevated rCBV (2.79) in the Posterior Rim Higher than pre-treatment (2.14), indicating increased angiogenesis (a hallmark of aggressive tumor growth). rCBV >1.8–2.0 strongly suggests viable tumor (threshold for malignancy in most studies). Conventional MRI Correlation Enlargement of the lesion despite treatment. Thinner enhancing rim + worsening ede…	Definitive Evidence for Focal Progression Perfusion Spike in Posterior Rim: Max rCBV = 2.79 (↑ from pre-treatment max of 2.14). Thresholds: rCBV > 1.8–2.0 = suggestive of tumor rCBV > 2.5 = diagnostic for progression (specificity >95%) This exceeds both thresholds. Regional Discordance: Majority of rim: ↓ rCBV (necrosis) Posterior rim: ↑↑ rCBV (viable tumor) → indicates treatment-resistant focus.…	Short answer: 👉 No — this is not definitive true tumor progression at this time, but there is a small suspicious focus that requires monitoring. 🔬 Detailed Reasoning: Category Key Findings Interpretation Overall lesion Majority of enhancing rim shows decreased rCBV Strongly favors pseudoprogression or treatment effect (radiation + immunotherapy). Enhancing rim thickness Decreased from 1 cm to 0.5…	1 Size-based progression rules are not met Metric What RANO-BM requires What your scan shows Result Sum of longest diameters of all target CNS lesions ≥ 20 % increase and ≥ 5 mm absolute gain, measured against the smallest sum on study Frontal ring lesion ↑ 19.8 % (+0.83 cm) but the periventricular nodule shrinks, so the sum actually falls Fails the rule New lesions Any unequivocal new CNS lesion…	Conclusion: Focal True Tumor Progression (TP) is Likely in the Posterior Rim Key Evidence for True Progression (TP): Focal Elevated Perfusion (rCBV 2.79) rCBV >2.5 is strongly suggestive of viable tumor (neovascularization). Pseudoprogression (PsP) or radiation necrosis (RN) typically shows low rCBV (<1.5). Heterogeneous Response in the Same Lesion Majority of the rim has low rCBV (treatment effe…	Based on the conventional MRI and DSC-PWI findings, this represents focal true tumor progression within a background of pseudoprogression. Here’s the critical reasoning: Key Evidence of True Progression Focal Perfusion Spike in Posterior Rim: rCBVmax = 2.79 (↑ from pre-treatment 2.14) exceeds diagnostic thresholds for tumor progression: Liu et al. (2024): True progression (TP) typically shows rCB…
		6	Based on the current imaging findings, is it pseudoprogression?		🔎 Definition recap: Pseudoprogression (in brain metastasis + immunotherapy context) Apparent radiologic worsening (increase in size, edema, enhancement) shortly after treatment. Caused by immune infiltration, inflammation, vascular changes—not true tumor growth. Often seen within 3 months of treatment initiation. Especially seen with checkpoint inhibitors (e.g. pembrolizumab) and radiation. 🔬 Key…	Predominantly, yes — the enlarged frontal lesion is best explained by immunotherapy-related pseudoprogression (with early radiation change), rather than uniform true tumour regrowth. However, the single posterior rim sector that retains a high rCBV (~2.8) almost certainly contains a small pocket of viable metastatic tissue, so the process is mixed (pseudoprogression ± early necrosis plus a focal …	Key Evidence Against Pseudoprogression: Perfusion (rCBV) Findings Are Incompatible Pseudoprogression: Would show mild-moderate rCBV elevation (typically 1.5–1.8) due to immune infiltration. This Case: Focal rCBV = 2.79 (far above pseudoprogression range, indicating hypervascular tumor progression). Timing and Evolution Are Atypical Pseudoprogression peaks early (weeks 4–8) and stabilizes/improves…	No, this is not pseudoprogression. The perfusion data reveals a critical distinction that refutes a uniform treatment effect. Here's the evidence-based breakdown: Key Evidence Against Pseudoprogression Focal rCBV Spike (2.79) in the Posterior Rim: Pseudoprogression shows globally low rCBV (typically <1.5). rCBV > 2.5 is diagnostic for tumor progression (specificity >95%) due to neovascularization…	Short answer: 👉 Yes — the current imaging findings are highly consistent with pseudoprogression. 🔬 Detailed Reasoning: Key Parameter Findings Pseudoprogression? Timing 2 months post WBRT + Pembrolizumab ✅ Yes — classic pseudoprogression window (within 6 months) . Overall lesion size Right frontal lesion enlarged ✅ Enlargement common in pseudoprogression due to inflammation and immune-cell infiltr…	Most of what you are seeing fits pseudoprogression—that is, a transient, treatment-related flare dominated by radiation necrosis/immune effect—not global metastatic regrowth. Here’s the logic chain, keyed to the current DSC-PWI numbers you just supplied: Key decision point Imaging / clinical fact How it steers the diagnosis Timing MRI performed ≈ 8 weeks after whole-brain RT + pembrolizumab Lies …	Based on the comprehensive imaging findings, this is not classic pseudoprogression (PsP). Here's the critical analysis: Key Evidence Against Pure Pseudoprogression: Focal Hyperperfusion (rCBV 2.79) PsP consistently shows low rCBV (<1.5) due to inflammatory/necrotic changes The posterior rim's rCBV 2.79 exceeds even pre-treatment tumor perfusion (2.14), strongly suggesting active tumor Heterogeneo…	No, this is not purely pseudoprogression. The imaging findings reveal a complex mixed response: predominantly pseudoprogression (PsP) with focal true progression (TP). Here’s the critical distinction: Key Evidence Against Pure Pseudoprogression 1. Focal True Progression in Posterior Rim Perfusion Spike: rCBVmax = 2.79 (↑ from baseline 2.14). Exceeds diagnostic thresholds for TP (Liu et al. 2024: …
