# Supplementary material for: MRI features and preliminary diagnostic assessment using large language models of cystic tumor progression mimicking radiation necrosis in brain metastasis patients treated with immunotherapy: case report
Source: Front Immunol. 2025 Dec 10;16:1661918. doi: 10.3389/fimmu.2025.1661918 (PMC12727969; doi:10.3389/fimmu.2025.1661918)
Supplement: Supplementary file 4 [file Table4.xlsx]

## Sheet: Sheet1
Supplementary Table 4: Rubric used to score the responses
Neuroradiologists' grading	Definition
Incorrect (0)	The response is completely incorrect or unrelated to the question.
Partially correct (1)	The response reflects some knowledge or understanding of the case, but contains significant errors or some essential elements are missing.
Correct (2)	The response should include 1)tumor progression, instead of progression and 2)the description of brain metastases patient treated with immunotherapy
