# Supplementary material for: MRI features and preliminary diagnostic assessment using large language models of cystic tumor progression mimicking radiation necrosis in brain metastasis patients treated with immunotherapy: case report
Source: Front Immunol. 2025 Dec 10;16:1661918. doi: 10.3389/fimmu.2025.1661918 (PMC12727969; doi:10.3389/fimmu.2025.1661918)
Supplement: Supplementary file 5 [file Table5.xlsx]

## Sheet: Sheet1
Supplementary Table 5: Mapping of total task scores (0–6) to 5-point Likert scale
Total Score (0–6)	Likert Scale	Interpretation
0-1	1	Completely incorrect
2	2	More incorrect than correct
3	3	Approximately equal correct and incorrect
4	4	More correct than incorrect
5-6	5	Correct
