# Supplementary material for: MRI features and preliminary diagnostic assessment using large language models of cystic tumor progression mimicking radiation necrosis in brain metastasis patients treated with immunotherapy: case report
Source: Front Immunol. 2025 Dec 10;16:1661918. doi: 10.3389/fimmu.2025.1661918 (PMC12727969; doi:10.3389/fimmu.2025.1661918)
Supplement: Supplementary file 6 [file Table6.xlsx]

## Sheet: Sheet1
Supplementary Table 6: Scores of generic LLMs and custom LLMs in two cases
Case	Imaging findings	Prompting number	Promptings		Scores of Generic LLMs				Scores of Custom LLMs
					GPT-4o	GPT-o3	Deepseek V3	Deepseek R1	GPT-4o iRANO	GPT-o3 iRANO	DeepSeek-V3 iRANO	DeepSeek-R1 iRANO
1	without perfusion imaging information	1	Assuming you are a neuroradiologist，please walk me through the process from differential diagnosis to the most likely disease step by step, based on the patient's information and conventional MRI findings that I am about to present. History A 60-year-old man was diagnosed with adenocarcinoma of the left lung, stage IV (pT4N3M1) after a biopsy. conventional MRI findings His pre-treatment brain MRI…		1	1	1	0	2	1	1	2
		2	Based on the diagnostic results, is it true tumor progression?		1	1	1	0	2	1	1	2
		3	Based on the diagnostic results, is it pseudoprogression?		1	1	1	0	2	1	1	2
	with perfusion imaging information	4	The patient also had MR perfusion imaging examinations, his MR perfusion imaging results are as following. Based on the provided conventional MRI, ASL, and DSC-PWI findings, what is the most likely disease and differential diagnoses? Please provide the reasoning. MR ASL and DSC-PWI findings His pre-treatment both the ASL-CBF and DSCPWI-CBV maps showed elevated perfusion in the enhancing rim, with…		1	1	1	0	2	0	0	1
		5	Based on the current imaging findings, is it true tumor progression?		1	0	1	0	2	0	0	1
		6	Based on the current imaging findings, is it pseudoprogression?		1	1	1	0	2	1	0	1
2	without perfusion imaging information	1	Assuming you are a neuroradiologist，please walk me through the process from differential diagnosis to the most likely disease step by step, based on the patient's information and conventional MRI findings that I am about to present. History A 58-year-old man was found with multiple brain metastases after his lung adenocarcinoma was diagnosed by lung biopsy. conventional MRI findings The pre-treat…		1	1	1	1	1	1	2	1
		2	Based on the diagnostic results, is it true tumor progression?		1	1	1	1	1	1	2	1
		3	Based on the diagnostic results, is it pseudoprogression?		1	1	1	1	1	1	1	1
	with perfusion imaging information	4	The patient also had MR perfusion imaging examinations, his MR perfusion imaging results are as following. Based on the provided conventional MRI and DSC-PWI findings, what is the most likely disease and differential diagnoses? Please provide the reasoning. MR DSC-PWI findings The pre-treatment both lesions presented elevated perfusion, with maximal rCBV of 2.14 and 1.6 respectively. Two months l…		2	2	1	2	2	1	2	2
		5	Based on the current imaging findings, is it true tumor progression?		1	2	1	2	1	2	2	2
		6	Based on the current imaging findings, is it pseudoprogression?		1	1	1	2	1	2	2	2
